# Supplementary material for: Utilization of Health Care Services and Accessibility Challenges among Adults Aged 50+ before and after Austerity Measures across 27 European Countries: Secular Trends in the SHARE Study from 2004/05 to 2019/20
Source: Healthcare (Basel). 2024 Apr 30;12(9):928. doi: 10.3390/healthcare12090928 (PMC11083176; doi:10.3390/healthcare12090928)
Supplement: Supplementary file 1 [file healthcare-12-00928-s001.zip]

Archive with 1 entries (1 files):
- healthcare-2942381-supplementary.pdf
